# Supplementary material for: Assessing the geographic specificity of pH prediction by classification and regression trees
Source: PLoS One. 2021 Aug 11;16(8):e0255119. doi: 10.1371/journal.pone.0255119 (PMC8357141; doi:10.1371/journal.pone.0255119)
Supplement: S1 File — (XLSX) [file pone.0255119.s001.xlsx]

## Sheet: Sheet1
	Factors	Description	Unit
Topographic	Elevation	Distance above sea level	Meters (m)
	Slope	Local slope	Degrees (°)
	Topographic Wetness Index (TWI)	Measure of local wetness	Unitless
	Valley depth	Distance above channel network base level	Meters (m)
	Channel network	Network of potential water flow paths	Unitless
	Terrain Ruggedness Index (TRI)	Measure of local ruggedness	Unitless
Climatic	Annual Temperature Range (ATR)	Difference between local highest and lowest temperatures	Degrees Celsius (° C)
	Precipitation of the Warmest Quarter (PWQ)	Total precipitation during the warmest 3 months of the year	Millimeters (mm)
	Mean Annual Precipitation (MAP)	Average precipitation of the year	Millimeters (mm)
	Mean Annual Temperature (MAT)	Average temperature of the year	Degrees Celsius (° C)
