# Supplementary material for: Assessing the geographic specificity of pH prediction by classification and regression trees
Source: PLoS One. 2021 Aug 11;16(8):e0255119. doi: 10.1371/journal.pone.0255119 (PMC8357141; doi:10.1371/journal.pone.0255119)
Supplement: S2 File — (XLSX) [file pone.0255119.s002.xlsx]

## Sheet: Location Data
pH	Elevation	SlopeDeg	TWI	ValleyDepth	ChannelNetworkBaseLevel	TRI	ATR	PWQ	Precipitation	Temperature
6	308	18.9076	5.47	18.22	266.85	19.17	35.98	335	1292	9.55
7	149	3.43775	7.48	4.83	145.75	3.27	35.98	335	1292	9.55
6	243	44.6907	4.46	6.49	154.8	46.77	36.55	320	1232	10.52
7	68	11.4592	5.94	5.92	53.42	11.81	36.55	320	1232	10.52
5	59	8.59437	7	12.08	46.59	9.22	36.45	315	1212	10.97
5	104	13.178	5.89	0.55	84.64	11.32	36.45	315	1212	10.97
6	62	2.29183	7.87	6.58	59.06	2.87	36.45	315	1212	10.97
5	53	1.71887	7.83	2.62	50.12	1.87	36.45	315	1212	10.97
6	71	5.72958	6.56	0	62.35	5.72	36.32	317	1228	11
5	62	4.58366	7.7	8.13	56	4.65	36.32	317	1228	11
5	77	8.59437	7.02	11.98	75.62	9.01	36.32	317	1228	11
5	110	10.3132	6.53	9.96	101.76	11.41	36.32	317	1228	11
6	105	2.86479	8.72	12	105	3.84	38.11	311	1148	9.4
6	106	2.29183	7.7	0	103	2.12	38.11	311	1148	9.4
6	100	0.572958	9.8	3.83	101	2.55	38.11	311	1148	9.4
6	125	4.58366	6.89	0	119.11	4.2	38.11	311	1148	9.4
6	152	4.58366	6.92	8.09	145.14	4.36	36.62	327	1264	10.27
6	166	0.572958	9.99	2.4	165.47	2.41	36.62	327	1264	10.27
5	161	5.72958	7.05	0.83	151.69	4.72	36.62	327	1264	10.27
6	151	2.29183	8.32	2.47	150.68	2.92	36.62	327	1264	10.27
6	2	1.71887	8.83	2.13	0	2.05	37.88	295	1081	9.71
6	36	5.15662	7.45	3.93	14	5.88	37.88	295	1081	9.71
6	51	5.72958	7.8	14	46.73	5.87	37.88	295	1081	9.71
6	21	2.86479	7.27	0	15	2.83	37.69	301	1105	9.74
6	129	2.86479	8.17	4.51	129	3.54	35.61	306	1197	11.1
6	124	2.86479	8.25	2.33	123.26	3.7	35.6	306	1197	11.36
6	120	4.58366	7.72	11.37	120	7.38	35.6	306	1197	11.36
6	164	1.14592	8.4	0.81	119.07	1.58	35.6	306	1197	11.36
6	63	4.58366	7.12	0	54.35	3.57	36.32	317	1228	11.01
6	60	5.72958	6.78	1.09	48	5.1	35.92	310	1208	11
5	61	5.15662	7.48	5.13	56.74	6.28	36.32	317	1228	11.01
6	65	4.58366	7.01	0	59.95	3.84	36.32	317	1228	11.01
5	17	6.30254	7.56	9.3	11.84	7.1	36.45	315	1212	10.97
5	39	1.71887	7.94	3.91	8	6.31	36.45	315	1212	10.97
5	24	10.3132	6.67	8.09	7.06	11.05	36.45	315	1212	10.97
6	35	9.74029	6.6	3.76	15.47	16.58	36.45	315	1212	10.97
6	61	3.43775	7.86	3.45	59.7	2.74	35.87	313	1214	11.15
5	53	8.02141	7.34	1.27	27.98	11.22	35.61	306	1197	11.1
5	62	2.86479	8.15	0.52	58.64	4.16	35.61	306	1197	11.1
5	68	4.58366	7.12	0	63.37	3.77	35.61	306	1197	11.1
6	146	14.3239	6.05	20.86	115	16.99	39.42	294	1056	7.32
6	113	5.72958	7.37	24.14	116	6.4	39.83	284	1007	7.75
5	152	13.751	6.62	36	142.8	17.59	39.42	294	1056	7.32
6	165	9.16733	7.46	12.36	157.9	12.36	39.42	294	1056	7.32
6	351	10.8862	6.68	5.29	293.91	13.84	38.07	292	1046	6.89
6	349	13.751	6.91	23	324.63	16.87	38.07	292	1046	6.89
6	363	4.58366	7.38	11.45	361.44	6.34	38.07	292	1046	6.89
6	415	1.71887	8.24	5.27	414	3.04	38.07	292	1046	6.89
6	547	2.29183	7.84	4	546.48	2.12	40.97	334	1160	4.4
6	522	2.86479	8.24	6.13	529	8.06	40.67	329	1147	4.46
6	190	9.74029	6.75	11.29	180.72	10.97	39.32	296	1077	6.87
6	298	1.14592	8.48	0.7	293.2	2.12	39.47	302	1107	6.82
7	206	12.6051	7.11	21.78	206	11.63	36.62	290	1083	7.36
7	228	2.29183	8.37	0.25	224.76	3.27	36.62	290	1083	7.36
7	272	0.572958	9.76	0.23	271.77	0.82	36.62	290	1083	7.36
6	275	2.29183	8.53	3.99	273.48	2.55	36.62	290	1083	7.36
5	522	9.74029	6.16	2.94	499.95	9.63	37.8	299	1070	6.54
6	504	3.43775	7.55	5.17	501.5	5.22	37.8	299	1070	6.54
6	493	5.72958	6.62	5	485.27	5.45	37.8	299	1070	6.54
6	502	5.15662	6.76	0.86	496.68	5.5	37.8	299	1070	6.54
6	265	8.59437	6.76	12.88	257.66	9.29	37.55	282	1008	7.2
6	223	17.7617	6.21	39.06	223	17.37	37.55	282	1008	7.2
6	232	4.58366	7.56	6.69	224.24	4.9	37.55	282	1008	7.2
5	260	4.58366	7.21	52	247.71	5.57	37.55	282	1008	7.2
6	547	2.86479	7.56	2.23	541.66	3.08	35.98	286	1042	6.92
6	519	6.8755	7.2	7.67	516.99	6.65	35.63	285	1039	7.18
7	525	0.572958	9.78	0	523.84	1.29	35.98	286	1042	6.92
6	532	6.8755	6.51	1.72	521.52	7.97	35.98	286	1042	6.92
6	145	1.14592	8.34	1.43	143.34	1.29	36.34	263	917	8.78
6	147	1.14592	8.19	0	145.17	1.5	36.34	263	917	8.78
7	143	2.29183	7.7	0.77	137.17	2.55	36.34	263	917	8.78
7	146	1.71887	7.85	0	142.31	2.29	36.34	263	917	8.78
6	220	2.29183	7.48	0	215.66	4.24	36.42	281	1036	8.08
6	199	13.751	6.56	31	188.39	15.85	36.42	281	1036	8.08
6	204	6.30254	7.15	6.76	193.58	7.7	36.42	281	1036	8.08
6	229	3.43775	7.46	4	224.65	4.34	36.42	281	1036	8.08
6	136	1.14592	8.17	2	132.36	3.39	37.26	281	1021	8.71
6	138	4.01071	7.19	1.41	133.37	4.18	37.02	289	1067	7.88
7	131	0.572958	11.34	0.81	132	1.61	37.26	281	1021	8.71
7	159	3.43775	7.91	10	157	5.12	36.85	284	1045	8.18
7	77	3.43775	7.57	18.14	74.04	3.91	35.05	284	998	8.49
7	82	5.72958	6.82	2.81	73	5.72	35.05	284	998	8.49
7	99	2.29183	7.6	0	94.88	2.12	35.05	284	998	8.49
7	99	1.14592	8.11	0	92.27	2.9	35.85	256	1002	8.39
6	278	10.8862	6.7	30.44	277.67	9.07	36.09	284	1014	7.33
6	301	10.8862	6.71	23.87	288.26	10.87	36.09	284	1014	7.33
6	272	15.4699	5.8	21.47	264.77	15.15	36.09	284	1014	7.33
6	361	3.43775	7.19	2.43	348.21	4.84	36.09	284	1014	7.33
6	204	2.29183	7.78	14.78	199.83	2.74	36.85	284	1045	8.18
6	223	5.72958	6.62	0	215.65	5.43	36.85	284	1045	8.18
6	209	1.14592	9.15	2.58	209	1.12	36.85	284	1045	8.18
7	205	2.29183	8.15	2.84	202.87	2.55	36.85	284	1045	8.18
7	180	0.572958	9.84	1.55	180	1.22	35.83	259	870	8.79
7	168	0.572958	9.78	0.23	167.77	0.82	35.83	259	870	8.79
7	162	0	11.14	0	162	0	35.83	259	870	8.79
7	147	2.29183	8.53	2.16	147	3.51	35.83	259	870	8.79
6	121	6.8755	7.72	18.55	119.8	10.08	35.76	267	896	8.53
7	120	2.86479	8.06	6	118.08	3.5	35.76	267	896	8.53
7	171	13.751	6.82	22.35	164.84	12.84	35.76	267	896	8.53
7	168	14.3239	5.82	15.18	141.82	16.47	35.76	267	896	8.53

## Sheet: DescStats
pH	Elevation	SlopeDeg	TWI	ValleyDepth	ChannelNetworkBaseLevel	TRI	ATR	PWQ	Precipitation	Temperature
6	308	18.9076	5.47	18.22	266.85	19.17	35.98	335	1292	9.55
7	149	3.43775	7.48	4.83	145.75	3.27	35.98	335	1292	9.55
6	243	44.6907	4.46	6.49	154.8	46.77	36.55	320	1232	10.52
7	68	11.4592	5.94	5.92	53.42	11.81	36.55	320	1232	10.52
5	59	8.59437	7	12.08	46.59	9.22	36.45	315	1212	10.97
5	104	13.178	5.89	0.55	84.64	11.32	36.45	315	1212	10.97
6	62	2.29183	7.87	6.58	59.06	2.87	36.45	315	1212	10.97
5	53	1.71887	7.83	2.62	50.12	1.87	36.45	315	1212	10.97
6	71	5.72958	6.56	0	62.35	5.72	36.32	317	1228	11
5	62	4.58366	7.7	8.13	56	4.65	36.32	317	1228	11
5	77	8.59437	7.02	11.98	75.62	9.01	36.32	317	1228	11
5	110	10.3132	6.53	9.96	101.76	11.41	36.32	317	1228	11
6	105	2.86479	8.72	12	105	3.84	38.11	311	1148	9.4
6	106	2.29183	7.7	0	103	2.12	38.11	311	1148	9.4
6	100	0.572958	9.8	3.83	101	2.55	38.11	311	1148	9.4
6	125	4.58366	6.89	0	119.11	4.2	38.11	311	1148	9.4
6	152	4.58366	6.92	8.09	145.14	4.36	36.62	327	1264	10.27
6	166	0.572958	9.99	2.4	165.47	2.41	36.62	327	1264	10.27
5	161	5.72958	7.05	0.83	151.69	4.72	36.62	327	1264	10.27
6	151	2.29183	8.32	2.47	150.68	2.92	36.62	327	1264	10.27
6	2	1.71887	8.83	2.13	0	2.05	37.88	295	1081	9.71
6	36	5.15662	7.45	3.93	14	5.88	37.88	295	1081	9.71
6	51	5.72958	7.8	14	46.73	5.87	37.88	295	1081	9.71
6	21	2.86479	7.27	0	15	2.83	37.69	301	1105	9.74
6	129	2.86479	8.17	4.51	129	3.54	35.61	306	1197	11.1
6	124	2.86479	8.25	2.33	123.26	3.7	35.6	306	1197	11.36
6	120	4.58366	7.72	11.37	120	7.38	35.6	306	1197	11.36
6	164	1.14592	8.4	0.81	119.07	1.58	35.6	306	1197	11.36
6	63	4.58366	7.12	0	54.35	3.57	36.32	317	1228	11.01
6	60	5.72958	6.78	1.09	48	5.1	35.92	310	1208	11
5	61	5.15662	7.48	5.13	56.74	6.28	36.32	317	1228	11.01
6	65	4.58366	7.01	0	59.95	3.84	36.32	317	1228	11.01
5	17	6.30254	7.56	9.3	11.84	7.1	36.45	315	1212	10.97
5	39	1.71887	7.94	3.91	8	6.31	36.45	315	1212	10.97
5	24	10.3132	6.67	8.09	7.06	11.05	36.45	315	1212	10.97
6	35	9.74029	6.6	3.76	15.47	16.58	36.45	315	1212	10.97
6	61	3.43775	7.86	3.45	59.7	2.74	35.87	313	1214	11.15
5	53	8.02141	7.34	1.27	27.98	11.22	35.61	306	1197	11.1
5	62	2.86479	8.15	0.52	58.64	4.16	35.61	306	1197	11.1
5	68	4.58366	7.12	0	63.37	3.77	35.61	306	1197	11.1
6	146	14.3239	6.05	20.86	115	16.99	39.42	294	1056	7.32
6	113	5.72958	7.37	24.14	116	6.4	39.83	284	1007	7.75
5	152	13.751	6.62	36	142.8	17.59	39.42	294	1056	7.32
6	165	9.16733	7.46	12.36	157.9	12.36	39.42	294	1056	7.32
6	351	10.8862	6.68	5.29	293.91	13.84	38.07	292	1046	6.89
6	349	13.751	6.91	23	324.63	16.87	38.07	292	1046	6.89
6	363	4.58366	7.38	11.45	361.44	6.34	38.07	292	1046	6.89
6	415	1.71887	8.24	5.27	414	3.04	38.07	292	1046	6.89
6	547	2.29183	7.84	4	546.48	2.12	40.97	334	1160	4.4
6	522	2.86479	8.24	6.13	529	8.06	40.67	329	1147	4.46
6	190	9.74029	6.75	11.29	180.72	10.97	39.32	296	1077	6.87
6	298	1.14592	8.48	0.7	293.2	2.12	39.47	302	1107	6.82
7	206	12.6051	7.11	21.78	206	11.63	36.62	290	1083	7.36
7	228	2.29183	8.37	0.25	224.76	3.27	36.62	290	1083	7.36
7	272	0.572958	9.76	0.23	271.77	0.82	36.62	290	1083	7.36
6	275	2.29183	8.53	3.99	273.48	2.55	36.62	290	1083	7.36
5	522	9.74029	6.16	2.94	499.95	9.63	37.8	299	1070	6.54
6	504	3.43775	7.55	5.17	501.5	5.22	37.8	299	1070	6.54
6	493	5.72958	6.62	5	485.27	5.45	37.8	299	1070	6.54
6	502	5.15662	6.76	0.86	496.68	5.5	37.8	299	1070	6.54
6	265	8.59437	6.76	12.88	257.66	9.29	37.55	282	1008	7.2
6	223	17.7617	6.21	39.06	223	17.37	37.55	282	1008	7.2
6	232	4.58366	7.56	6.69	224.24	4.9	37.55	282	1008	7.2
5	260	4.58366	7.21	52	247.71	5.57	37.55	282	1008	7.2
6	547	2.86479	7.56	2.23	541.66	3.08	35.98	286	1042	6.92
6	519	6.8755	7.2	7.67	516.99	6.65	35.63	285	1039	7.18
7	525	0.572958	9.78	0	523.84	1.29	35.98	286	1042	6.92
6	532	6.8755	6.51	1.72	521.52	7.97	35.98	286	1042	6.92
6	145	1.14592	8.34	1.43	143.34	1.29	36.34	263	917	8.78
6	147	1.14592	8.19	0	145.17	1.5	36.34	263	917	8.78
7	143	2.29183	7.7	0.77	137.17	2.55	36.34	263	917	8.78
7	146	1.71887	7.85	0	142.31	2.29	36.34	263	917	8.78
6	220	2.29183	7.48	0	215.66	4.24	36.42	281	1036	8.08
6	199	13.751	6.56	31	188.39	15.85	36.42	281	1036	8.08
6	204	6.30254	7.15	6.76	193.58	7.7	36.42	281	1036	8.08
6	229	3.43775	7.46	4	224.65	4.34	36.42	281	1036	8.08
6	136	1.14592	8.17	2	132.36	3.39	37.26	281	1021	8.71
6	138	4.01071	7.19	1.41	133.37	4.18	37.02	289	1067	7.88
7	131	0.572958	11.34	0.81	132	1.61	37.26	281	1021	8.71
7	159	3.43775	7.91	10	157	5.12	36.85	284	1045	8.18
7	77	3.43775	7.57	18.14	74.04	3.91	35.05	284	998	8.49
7	82	5.72958	6.82	2.81	73	5.72	35.05	284	998	8.49
7	99	2.29183	7.6	0	94.88	2.12	35.05	284	998	8.49
7	99	1.14592	8.11	0	92.27	2.9	35.85	256	1002	8.39
6	278	10.8862	6.7	30.44	277.67	9.07	36.09	284	1014	7.33
6	301	10.8862	6.71	23.87	288.26	10.87	36.09	284	1014	7.33
6	272	15.4699	5.8	21.47	264.77	15.15	36.09	284	1014	7.33
6	361	3.43775	7.19	2.43	348.21	4.84	36.09	284	1014	7.33
6	204	2.29183	7.78	14.78	199.83	2.74	36.85	284	1045	8.18
6	223	5.72958	6.62	0	215.65	5.43	36.85	284	1045	8.18
6	209	1.14592	9.15	2.58	209	1.12	36.85	284	1045	8.18
7	205	2.29183	8.15	2.84	202.87	2.55	36.85	284	1045	8.18
7	180	0.572958	9.84	1.55	180	1.22	35.83	259	870	8.79
7	168	0.572958	9.78	0.23	167.77	0.82	35.83	259	870	8.79
7	162	0	11.14	0	162	0	35.83	259	870	8.79
7	147	2.29183	8.53	2.16	147	3.51	35.83	259	870	8.79
6	121	6.8755	7.72	18.55	119.8	10.08	35.76	267	896	8.53
7	120	2.86479	8.06	6	118.08	3.5	35.76	267	896	8.53
7	171	13.751	6.82	22.35	164.84	12.84	35.76	267	896	8.53
7	168	14.3239	5.82	15.18	141.82	16.47	35.76	267	896	8.53
	Elevation	SlopeDeg	TWI	ValleyDepth	ChannelNetworkBaseLevel	TRI	ATR	PWQ	Precipitation	Temperature
Min	2	0	4.46	0	0	0	35.05	256	870	4.4
Max	547	44.6907	11.34	52	546.48	46.77	40.97	335	1292	11.36
SD	140.233	5.85612	1.11622	9.64602	140.484	6.14521	1.19267	19.6467	111.718	1.67541
Mean	190.47	5.82698	7.5558	7.591	182.141	6.6457	36.8298	295.69	1090.58	8.8137
Skewness	1.21402	3.35471	0.770547	2.08321	1.23313	3.22988	1.31328	-0.0371342	-0.112922	-0.08794
Kurtosis	0.758812	18.7124	1.85758	5.08685	0.88444	17.4104	1.72242	-0.686497	-0.820909	-0.749611

## Sheet: Intrapark Locations
Location Information									*Random.org used to select 4 subsections for each park. 1st 4 unique random #s were selected
Park ID	State Park	Subsection Lenth	Subsection Width	Subsection Area	Unit	Subsection #	Chosen Status		https://www.random.org/
1	Bear Mountain	0.5	0.5	0.25	miles^(2)	1	FALSE
			0			2	TRUE
			0			3	FALSE
			0			4	FALSE
			0			5	TRUE
			0			6	FALSE
			0			7	TRUE
			0			8	TRUE
			0			9	FALSE
			0			10	FALSE
5	High Tor	0.5	0.5	0.25	miles^(2)	1	FALSE
			0			2	TRUE
			0			3	TRUE
			0			4	FALSE
			0			5	FALSE
			0			6	FALSE
			0			7	TRUE
			0			8	TRUE
			0			9	FALSE
			0			10	FALSE
6	Hook Mountain	2000	2000	4000000	feet^(2)	1	FALSE
			0			2	FALSE
			0			3	TRUE
			0			4	TRUE
			0			5	TRUE
			0			6	FALSE
			0			7	FALSE
			0			8	TRUE
			0			9	FALSE
			0			10	FALSE
7	James Baird	0.25	0.25	0.0625	miles^(2)	1	TRUE
			0			2	FALSE
			0			3	FALSE
			0			4	TRUE
			0			5	FALSE
			0			6	FALSE
			0			7	TRUE
			0			8	FALSE
			0			9	FALSE
			0			10	TRUE
9	Mohansic	0.4	0.4	0.16	miles^(2)	1	FALSE
			0			2	FALSE
			0			3	TRUE
			0			4	TRUE
			0			5	TRUE
			0			6	FALSE
			0			7	TRUE
			0			8	FALSE
			0			9	FALSE
			0			10	FALSE
10	Norrie	0.5	0.5	0.25	miles^(2)	1	TRUE
			0			2	TRUE
			0			3	FALSE
			0			4	FALSE
			0			5	FALSE
			0			6	FALSE
			0			7	FALSE
			0			8	TRUE
			0			9	FALSE
			0			10	TRUE
11	Palisades	1	1	1	miles^(2)	1	TRUE
			0			2	FALSE
			0			3	FALSE
			0			4	TRUE
			0			5	TRUE
			0			6	FALSE
			0			7	FALSE
			0			8	FALSE
			0			9	TRUE
			0			10	FALSE
12	Rockland Lake	2000	2000	4000000	feet^(2)	1	TRUE
			0			2	FALSE
			0			3	FALSE
			0			4	FALSE
			0			5	FALSE
			0			6	TRUE
			0			7	FALSE
			0			8	TRUE
			0			9	TRUE
			0			10	FALSE
13	Stony Point	0.0625	0.0625	0.0039	miles^(2)	1	TRUE
			0			2	FALSE
			0			3	TRUE
			0			4	FALSE
			0			5	FALSE
			0			6	TRUE
			0			7	FALSE
			0			8	FALSE
			0			9	FALSE
			0			10	TRUE
16	Tallman Mountain	0.25	0.25	0.0625	miles^(2)	1	TRUE
			0			2	TRUE
			0			3	FALSE
			0			4	TRUE
			0			5	FALSE
			0			6	FALSE
			0			7	FALSE
			0			8	FALSE
			0			9	TRUE
			0			10	FALSE
18	Moreau Lake	1	1	1	miles^(2)	1	FALSE
			0			2	TRUE
			0			3	TRUE
			0			4	FALSE
			0			5	TRUE
			0			6	TRUE
			0			7	FALSE
			0			8	FALSE
			0			9	FALSE
			0			10	FALSE
21	Thatcher	0.5	0.5	0.25	miles^(2)	1	TRUE
			0			2	FALSE
			0			3	TRUE
			0			4	FALSE
			0			5	FALSE
			0			6	TRUE
			0			7	FALSE
			0			8	TRUE
			0			9	FALSE
			0			10	FALSE
22	Adirondack	36	36	1296	miles^(2)	1	FALSE
			0			2	FALSE
			0			3	FALSE
			0			4	TRUE
			0			5	TRUE
			0			6	FALSE
			0			7	FALSE
			0			8	FALSE
			0			9	TRUE
			0			10	TRUE
24	Chittenango	0.25	0.25	0.0625	miles^(2)	1	TRUE
			0			2	FALSE
			0			3	TRUE
			0			4	TRUE
			0			5	FALSE
			0			6	FALSE
			0			7	FALSE
			0			8	FALSE
			0			9	FALSE
			0			10	TRUE
25	Gilbert Lake	2000	2000	4000000	feet^(2)	1	TRUE
			0			2	TRUE
			0			3	FALSE
			0			4	TRUE
			0			5	FALSE
			0			6	TRUE
			0			7	FALSE
			0			8	FALSE
			0			9	FALSE
			0			10	FALSE
26	Max V Shaul	0.125	0.125	0.015625	miles^(2)	1	TRUE
			0			2	FALSE
			0			3	FALSE
			0			4	FALSE
			0			5	FALSE
			0			6	TRUE
			0			7	TRUE
			0			8	FALSE
			0			9	TRUE
			0			10	FALSE
28	Bear Swamp	0.5	0.5	0.25	miles^(2)	1	FALSE
			0			2	FALSE
			0			3	FALSE
			0			4	FALSE
			0			5	TRUE
			0			6	TRUE
			0			7	FALSE
			0			8	FALSE
			0			9	TRUE
			0			10	TRUE
32	Cayuga Lake	500	500	250000	feet^(2)	1	FALSE
			0			2	TRUE
			0			3	FALSE
			0			4	FALSE
			0			5	FALSE
			0			6	TRUE
			0			7	FALSE
			0			8	FALSE
			0			9	TRUE
			0			10	TRUE
33	Clark Reservation	0.25	0.25	0.0625	miles^(2)	1	FALSE
			0			2	FALSE
			0			3	TRUE
			0			4	FALSE
			0			5	FALSE
			0			6	TRUE
			0			7	TRUE
			0			8	TRUE
			0			9	FALSE
			0			10	FALSE
34	Erie Canal	2	2	4	miles^(2)	1	FALSE
			0			2	TRUE
			0			3	FALSE
			0			4	FALSE
			0			5	FALSE
			0			6	FALSE
			0			7	TRUE
			0			8	FALSE
			0			9	TRUE
			0			10	TRUE
35	Fair Haven Beach	1	1	1	miles^(2)	1	FALSE
			0			2	TRUE
			0			3	FALSE
			0			4	FALSE
			0			5	TRUE
			0			6	FALSE
			0			7	FALSE
			0			8	TRUE
			0			9	TRUE
			0			10	FALSE
36	Fillmore Glen	0.25	0.25	0.0625	miles^(2)	1	FALSE
			0			2	TRUE
			0			3	TRUE
			0			4	TRUE
			0			5	FALSE
			0			6	TRUE
			0			7	FALSE
			0			8	FALSE
			0			9	FALSE
			0			10	FALSE
37	Green Lakes	0.5	0.5	0.25	miles^(2)	1	FALSE
			0			2	FALSE
			0			3	FALSE
			0			4	FALSE
			0			5	FALSE
			0			6	FALSE
			0			7	TRUE
			0			8	TRUE
			0			9	TRUE
			0			10	TRUE
40	Sampson	1.4	1.4	1.96	miles^(2)	1	TRUE
			0			2	FALSE
			0			3	FALSE
			0			4	TRUE
			0			5	FALSE
			0			6	FALSE
			0			7	FALSE
			0			8	FALSE
			0			9	TRUE
			0			10	TRUE
43	Taughannock Falls	0.25	0.25	0.0625	miles^(2)	1	TRUE
			0			2	FALSE
			0			3	TRUE
			0			4	TRUE
			0			5	TRUE
			0			6	FALSE
			0			7	FALSE
			0			8	FALSE
			0			9	FALSE
			0			10	FALSE

## Sheet: Sampling Locations
Region	Location (State Park)	Park ID	Chosen Status	ETA (min)	General Longitude	General Latitude	Sampler
Hudson Valley
	Bear Mountain	1	TRUE	60	41.2854	-74.0012	Rachel
	Blauvelt	2	FALSE	---------------------	---------------------	---------------------
	Clarence Fahnestock Memorial	3	FALSE	---------------------	---------------------	---------------------
	Clermont	4	FALSE	---------------------	---------------------	---------------------
	High Tor	5	TRUE	44	41.1914	-73.9819	Rachel
	Hook Mountain	6	TRUE	34	41.1283	-73.9124	Rachel
	James Baird	7	TRUE	63	41.6888	-73.7918	Nina
	Lake Taghkanic	8	FALSE	---------------------	---------------------	---------------------
	Mohansic (FDR)	9	TRUE	36	41.2818	-73.8081	Nina
	Norrie	10	TRUE	90	41.8414	-73.9387	Rachel
	Palisades	11	TRUE	34	40.9553	-73.9191	Nina
	Rockland Lake	12	TRUE	36	41.146	-73.9219	Rachel
	Stony Point	13	TRUE	49	41.2413	-73.9733	Nina
	Storm King	14	FALSE	---------------------	---------------------	---------------------
	Taconic	15	FALSE	---------------------	---------------------	---------------------
	Tallman Mountain	16	TRUE	33	41.0279	-73.9106	Nina
Catskills
	Catskill	17	FALSE	---------------------	---------------------	---------------------
Capital/Saratoga
	Moreau Lake	18	TRUE	180	42.2265	-73.7085	Rachel
	Peebles Island	19	FALSE	---------------------	---------------------	---------------------
	Saratoga Spa	20	FALSE	---------------------	---------------------	---------------------
	Thacher	21	TRUE	154	42.6474	-74.008	Rachel
Central Leatherstocking
	Adirondack	22	TRUE	230	43.3363	-74.4243
	Chenango Valley	23	FALSE	---------------------	---------------------	---------------------
	Chittenango	24	TRUE	255	42.9774	-75.8424
	Gilbert Lake	25	TRUE	198	42.5866	-75.1315	Nina
	Max V Shaul	26	TRUE	162	42.5471	-74.4099	Nina
	Verona Beach	27	FALSE	---------------------	---------------------	---------------------
Finger Lakes
	Bear Swamp	28	TRUE	233	42.7508	-76.2877	Rachel
	Boyd-Parker	29	FALSE	---------------------	---------------------	---------------------
	Braddock Bay	30	FALSE	---------------------	---------------------	---------------------
	Buttermilk Falls	31	FALSE	---------------------	---------------------	---------------------
	Cayuga Lake	32	TRUE	278	42.896	-76.7536
	Clark Reservation	33	TRUE	242	42.9972	-76.0949
	Erie Canal	34	TRUE	246	43.0439	-76.0206
	Fair Haven Beach	35	TRUE	286	43.321	-76.6967
	Fillmore Glen	36	TRUE	232	42.6994	-76.4192	Nina
	Green Lakes	37	TRUE	252	43.0583	-75.9722
	Hamlin Beach	38	FALSE	---------------------	---------------------	---------------------
	Oakley Corners	39	FALSE	---------------------	---------------------	---------------------
	Sampson	40	TRUE	421	42.7254	-76.9031
	Seneca Lake	41	FALSE	---------------------	---------------------	---------------------
	Stony Brook	42	FALSE	---------------------	---------------------	---------------------
	Taughannock Falls	43	TRUE	423	42.5398	-76.6074
	Watkins Glen	44	FALSE	---------------------	---------------------	---------------------
Adirondacks
	Cumberland Bay	45	FALSE	---------------------	---------------------	---------------------
	Whetstone Gulf	46	FALSE	---------------------	---------------------	---------------------

## Sheet: Park Number Generator
Iteration #	Output 1	Output 2	Output 3	Output 4	Output 5	FINAL OUTPUT
1	33					33
2	28					28
3	5					5
4	32					32
5	12					12
6	13					13
7	6					6
8	40					40
9	34					34
10	36					36
11	37					37
12	6	21				21
13	35					35
14	40	22	6	6	26	26
15	21	25	34	36	18	18
16	16					16
17	43					43
18	24					24
19	25					25
20	43	12	26	40	1	1
21	5	43	32	10		10
22	7					7
23	22					22
24	9					9
25	11					11
